# Supplementary material for: IL-6 receptor blockade impedes proinflammatory atypical Treg subset associated with immune checkpoint inhibitor–induced inflammatory arthritis
Source: J Clin Invest. 2026 May 12;136(13):e200135. doi: 10.1172/JCI200135 (PMC13318110; doi:10.1172/JCI200135)
Supplement: Supporting data values [file jci-136-200135-s009.xls]

## Sheet: 总表
图
Figure 2	C	D	G	K	L	M	P	R	S	T
Figure 3	C	E	F	G	J	K	L
Figure 4	B	C	D	E	F	G	H	I	J
Figure 5	B	C	D	E	G	H	I	J	K	L
Figure 6	B	E	F	G	H	K	L	M	N
Supplementary Figure 3	A	B	C
Supplementary Figure 4	C	D	G	J
Supplementary Figure 5	A	B	C	D	E
Supplementary Figure 6	E
Supplementary Figure 8	A
Supplementary Figure 9	A
Supplementary Figure 11	B	C
Supplementary Figure 12	B	C
Supplementary Figure 13	C
Supplementary Figure 14	A	B	C

## Sheet: Figure 2C
	Activated_CD8_T(%)	CD3+T(%)	CD4_T(%)	CD56_bright_NK(%)	Monocyte(%)	naive_B(%)	Treg(%)
ICI-IA	18.7	2.8	28.9	13.2	11.8	8.6	16.1
ICI-NC	18.2	2.6	31.4	11.9	13.2	18.1	4.5
RA-CA	19.1	3	37.9	13.7	13	8.7	4.7

## Sheet: Figure 2D
ICI-IA(%)	ICI-NC(%)	RA-CA(%)
25	4	5.2
8.4	4.6	5.8
14.8	3.8	4.1
19.9	4.1	3.4
10	6

## Sheet: Figure 2G
	C0(%)	C1(%)
ICI-IA	75.1	24.9
ICI-NC	34.8	65.2
RA-CA	32.8	67.2

## Sheet: Figure 2K
	AtpTreg(%)	other_clusters(%)
ICI-IA	37.3	62.7
ICI-NC	6.6	93.4
RA-CA	8.3	91.7

## Sheet: Figure 2L
	Normalized enrichment score
DEFENSE_RESPONSE_TO_GRAM_NEGATIVE_BACTERIUM	2.47288
IL17_MEDIATED_SIGNALING_PATHWAY	2.46034
RESPONSE_TO_IL17	2.43024
T_CELL_DIFFERENTIATION_INVOLVED _IN_IMMUNE_RESPONSE	2.20014
IMMUNE_EFFECTOR_PROCESS	1.90485
ADAPTIVE_IMMUNE_RESPONSE	1.79272
TCR_SIGNALING_PATHWAY	-1.82555
NEGATIVE_REGULATION_OF_LEUKOCYTE_PROLIFERATION	-2.01764
NEGATIVE_REGULATION_OF_T_CELL_PROLIFERATION	-2.1214
POSITIVE_REGULATION_OF_CYTOSOLIC _CALCIUM_ION_CONCENTRATION	-2.15506
REGULATORY_T_CELL_DIFFERENTIATION	-2.2215

## Sheet: Figure 2M
C0(score)	C1(score)	C2(score)	C3(score)	C4(score)	C5(score)
0	0.13882	0.21087	0.21118	0.119565	0
0	0.236646	0.328571	0	0.213975	0
0	0.121739	0.338199	0.230745	0.0962733	0
0.0161491	0.12236	0.231988	0	0.136025	0.139752
0	0.141925	0.340062	0.128261	0.132919	0.278882
0	0.12236	0.127329	0.109938	0.136025	0
0	0.125155	0.352484	0.0863354	0.11118	0.0245342
0.0217391	0.152174	0.300311	0.110248	0.242547	0.138199
0.11087	0	0.386025	0	0.260248	0
0	0.140373	0.352484	0	0.271118	0
0.0596273	0.258696	0.230435	0.248137	0.12205	0
0.00621118	0.12236	0.36118	0.104969	0.200932	0.0990683
0.0161491	0.347826	0.300932	0	0.0801242	0
0	0.120807	0.190062	0.0546584	0.254037	0
0	0.228261	0.21646	0.190373	0.116149	0
0	0	0.473292	0.0220497	0.0944099	0
0.131988	0.0102484	0.346584	0	0.134472	0
0	0.127019	0.331988	0.168944	0.100311	0
0	0.136025	0.232298	0	0.134161	0.101553
0.100932	0.230745	0.218012	0	0.191304	0.118634
0	0.110248	0.354037	0.108075	0.119565	0
0	0.135093	0.300311	0.106522	0.129503	0.0208075
0	0.100932	0.352484	0	0.123602	0
0.119255	0.26087	0.0944099	0.0962733	0.0925466	0.144099
0	0.0863354	0.338199	0.0487578	0.128571	0
0	0	0.336646	0	0	0
0	0	0.314907	0	0.125466	0
0.104969	0.106211	0.245031	0	0.136025	0.17236
0	0.245652	0.473913	0	0.367391	0.137888
0.134783	0.0857143	0.302174	0	0.0947205	0
0	0.11677	0.191304	0	0.13882	0
0.0875776	0.10528	0.297826	0.273602	0.175776	0
0	0.112422	0.32236	0	0.221429	0.104037
0.250311	0.263043	0.358385	0	0.0900621	0
0.0978261	0.230124	0.481056	0.142857	0.23882	0.135404
0.142857	0.21118	0.291925	0.00465839	0.197205	0
0.0636646	0.0406832	0.235093	0	0.227019	0
0.104969	0.128571	0.465839	0.138199	0.115217	0.135404
0	0.101553	0.42795	0	0.12236	0.246894
0	0.119565	0.118012	0	0.207143	0
0	0.115217	0.228571	0	0.120807	0
0.0782609	0.107143	0.366149	0	0.106211	0.102174
0.110248	0.131988	0.336335	0	0.203727	0
0	0.249689	0.31646	0.104658	0.0801242	0.124845
0	0.123913	0.336335	0	0.125466	0.0913043
0	0.116149	0.115528	0.106211	0.196584	0
0	0	0.302484	0.125466	0.0987578	0.125466
0	0.124224	0.306211	0.0708075	0.131056	0.100932
0.265839	0.166149	0.236957	0.0270186	0	0
0	0.132298	0.336335	0	0.129193	0
0.173913	0.0826087	0.232298	0.140373	0.109627	0
0.328571	0.370807	0.335714	0.0326087	0.109317	0.0571429
0	0.136646	0.121739	0	0	0
0	0.0319876	0.28323	0.0984472	0	0
0	0.264907	0.314596	0.0586957	0	0
0	0.137578	0.327019	0.0298137	0	0.179193
0.154658	0.0329193	0.230435	0.108075	0	0
0	0	0.457764	0.0919255	0	0.0736025
0.134472	0.132609	0.221429	0	0.17205	0
0.103727	0.120497	0.325776	0	0	0.109317
0	0	0.395652	0	0.124224	0
0.0285714	0	0.24472	0	0	0.252484
0.130435	0	0.349689	0	0.135404	0
0.250311	0	0.263043	0	0	0.117702
0.00465839	0	0.228882	0.146894	0	0
0	0	0.36677	0.251242	0	0
0	0	0.471118	0.123292	0.136335	0
0.204658	0.126398	0.317081	0	0	0.11118
0	0	0.323602	0	0.101242	0
0	0	0.367391	0.126087	0.253727	0
0	0	0.347516	0	0	0
0.138199	0	0.24472	0	0	0.106211
0.114286	0	0.326398	0.0835404	0.167702	0
0	0.151242	0.292547	0	0.0226708	0.015528
0	0.262733	0.230435	0	0.129814	0
0.111801	0	0.153416	0	0.119255	0.136957
0	0.140683	0.359938	0.0965839	0.0484472	0.126398
0.129193	0.219876	0.343478	0	0	0.124224
0	0.249068	0.0987578	0.231988	0.134161	0
0	0.122671	0.289441	0.0298137	0.128571	0
0	0	0.488199	0	0.240683	0
0	0	0.354348	0	0.0928571	0
0	0	0.348137	0	0.110559	0.129193
0.123292	0.0273292	0.311801	0.0748447	0.122981	0
0.124534	0.0363354	0.269255	0.258696	0.113665	0
0	0.137888	0.370497	0	0.123292	0.212112
0	0	0.211801	0.110248	0.113975	0
0	0	0.207453	0.0723602	0	0
0	0.089441	0.26087	0.236335	0.268634	0.0993789
0	0	0.412112	0	0.136335	0
0.109006	0.124845	0.335093	0	0.223602	0
0	0	0.229503	0	0.118944	0
0	0	0.256211	0.121429	0	0.223292
0.0540373	0	0.261491	0	0.110248	0
0.151863	0	0.31118	0.0204969	0.160559	0
0	0.121739	0.340062	0	0.112112	0.187267
0	0	0.140683	0	0.0872671	0
0	0	0.361491	0	0.115528	0
0.118012	0	0.359627	0	0.128571	0
0.052795	0	0.458385	0.244099	0.138199	0.22205
0	0	0.245963	0	0.123913	0
0	0	0.251863	0	0	0
0.263354	0	0.367391	0	0.0953416	0
0.12205	0.136025	0.244099	0	0.105901	0
0.12205	0	0.379503	0.110559	0.126708	0
0.254969	0	0.348137	0	0.106832	0
0	0.139441	0.357143	0.104348	0.214907	0
0	0	0.294099	0.0173913	0.0944099	0.140683
0	0.0580745	0.331366	0.109317	0.265217	0
0	0.214907	0.209627	0.00869565	0.12205	0.142857
0	0.117081	0.359938	0	0.261801	0.250932
0	0.0462733	0.406211	0.140062	0.130745	0
0	0	0.346894	0	0.113665	0
0	0	0.220807	0.113975	0.162112	0
0.0996894	0	0.215217	0	0.276708	0
0	0	0.334783	0.106832	0.249379	0
0.120186	0	0.229503	0	0.157764	0.104658
0.0990683	0	0.364596	0.139441	0	0
0	0	0.429503	0.230745	0.143478	0
0	0.0285714	0.206522	0	0.12236	0.114286
0	0	0.322671	0.26677	0	0
0	0	0.311491	0.106832	0	0
0.0357143	0	0.335093	0.109627	0	0.131988
0	0	0.225776	0.129193	0	0
0	0	0.581366	0	0.134472	0.140683
0	0	0.479193	0.16118	0.0108696	0
0	0	0.22236	0	0	0.139752
0	0	0.200932	0	0	0.120497
0.141304	0.118323	0.345031	0	0	0
0	0	0.313354	0	0	0.165839
0	0	0.270186	0.228261	0	0.102484
0.109006	0	0.345031	0.157143	0.100932	0
0	0	0.234161	0.126398	0	0
0.224845	0	0.341925	0.128882	0	0
0.0928571	0	0.117391	0.0201863	0.00621118	0.104658
0	0	0.345342	0.117081	0.0906832	0
0	0	0.109317	0.0192547	0	0
0	0.162733	0.355901	0	0.107764	0.140062
0	0	0.212422	0.13354	0	0
0	0	0.37764	0.109938	0	0.0251553
0.0534161	0.272671	0.377019	0.125776	0.245031	0
0.101863	0	0.336335	0	0	0.139752
0	0	0.345652	0.213975	0.11087	0
0	0.138199	0.227019	0	0.271739	0.129814
0	0	0.320807	0	0.182298	0
0.0161491	0	0.251553	0.0770186	0.313975	0.101242
0	0.104969	0.375776	0	0.115217	0
0	0	0.359938	0.233851	0.110559	0
0	0	0.351863	0	0.118012	0
0.121429	0.0180124	0.241925	0	0.201863	0
0	0	0.280435	0	0.0996894	0.0124224
0.0919255	0.104037	0.112733	0	0.130124	0
0	0	0.368323	0.228261	0.105901	0.381366
0	0.134783	0.222671	0	0.193478	0.120186
0	0.021118	0.321739	0	0.243478	0.130435
0.113354	0.106522	0.0959627	0	0.118323	0
0.100932	0	0.308696	0.137888	0.185714	0
0	0.135404	0.266149	0.259627	0.126708	0.12205
0	0.106832	0.253106	0	0.230124	0.0940994
0	0	0.378261	0	0.342547	0.34441
0.0978261	0	0.208696	0	0.124224	0.133851
0.112112	0	0.337267	0	0.114286	0
0	0	0.346273	0	0.0990683	0
0	0	0.263975	0	0.245652	0
0	0.112733	0.384783	0.118634	0.115528	0.106211
0.0757764	0	0.32764	0.125776	0.261801	0
0.151242	0	0.199068	0	0.268323	0
0	0	0.425466	0.0934783	0.120807	0
0	0.101242	0.252174	0	0.248447	0.172981
0.140994	0.131988	0.249689	0	0.173292	0.109317
0.0881988	0	0.385404	0.102484	0.124534	0.107453
0	0.0599379	0.327329	0.212422	0.115217	0
0.13913	0.031677	0.350932	0	0.109317	0
0.238199	0.226708	0.341304	0	0.117702	0.139441
0	0.106522	0.349689	0	0.235404	0
0	0.214286	0.450311	0.013354	0.137267	0.140683
0.259938	0	0.490683	0	0.107453	0
0.0332298	0.132919	0.231366	0	0.197516	0.243789
0	0	0.299689	0.122981	0.129193	0.0406832
0	0.10528	0.228882	0.0984472	0.0751553	0.0913043
0.0807453	0.118634	0.202174	0.0552795	0.125155	0.0372671
0.252174	0.102174	0.275155	0.00869565	0.173292	0.0627329
0.11677	0.235093	0.337888	0	0.318634	0.026087
0.121739	0.3	0.33913	0	0.115528	0.353106
0	0.117081	0.208696	0	0.238199	0.0145963
0.0670807	0	0.329814	0	0.272981	0.131677
0	0	0.321739	0	0.107764	0.0493789
0	0.109938	0.284161	0	0.192857	0
0.0630435	0.0748447	0.31087	0	0.0909938	0
0	0.218634	0.250311	0	0.122671	0.119255
0	0.168634	0.447205	0	0.166149	0
0	0.0996894	0.398447	0	0.0975155	0.22795
0	0.106832	0.290373	0.115528	0.224845	0
0	0.130745	0.134783	0	0	0
0	0.251242	0.360248	0.222981	0.0940994	0.126708
0.138199	0	0.206211	0	0	0
0	0	0.330435	0	0	0.0015528
0	0	0.318012	0	0.0667702	0.279193
0.0667702	0.0236025	0.245031	0	0	0.122671
0	0	0.23354	0.0295031	0	0.198758
0.139752	0	0.118012	0.111801	0	0
0.112733	0.00869565	0.200932	0	0.0900621	0.00372671
0.00590062	0	0.113975	0	0.0829193	0.100932
0.123292	0.12795	0.252795	0	0.134472	0
0.0198758	0.21677	0.349068	0.126087	0.110248	0
0.125776	0.179193	0.276087	0	0	0
0.103727	0.111801	0.257764	0	0	0
0.123913	0	0.327329	0	0	0.0285714
0.134161	0.108696	0.204348	0.0667702	0.11087	0.11646
0.129814	0	0.205901	0.106522	0	0.111801
0	0	0.220497	0.0531056	0	0
0.086646	0.0689441	0.259006	0	0	0
0.326708	0.234783	0.262112	0.265528	0	0.13354
0	0.0968944	0.260248	0	0	0
0.141615	0.136025	0.19472	0	0.0847826	0
0	0.0562112	0.468012	0	0.159938	0
0	0.109317	0.175466	0	0.132298	0
0	0	0.413354	0	0.0984472	0.00310559
0.123913	0.137888	0.476708	0.0636646	0	0
0	0.113665	0.329814	0	0	0
0	0.123913	0.30528	0.132919	0.0236025	0
0	0	0.332609	0	0.243478	0
0.142547	0.0959627	0.329193	0.128882	0.12236	0
0	0.100932	0.286335	0	0.138509	0.0885093
0.248137	0.117391	0.359317	0	0.0947205	0.0136646
0.149379	0	0.239752	0.138199	0.0947205	0
0.00124224	0.000621118	0.302484	0.0645963	0.246273	0
0.0484472	0.132298	0.336646	0	0.125155	0
0	0.106522	0.238199	0	0.220807	0.129503
0	0.228261	0.307764	0	0.247826	0
0	0.211491	0.367391	0	0.201863	0
0.103106	0	0.184783	0	0.120807	0
0.245963	0.107453	0.282609	0	0.15	0
0.00931677	0.122981	0.213354	0.113665	0.230435	0
0.136646	0.13882	0.447516	0.217391	0.0726708	0.0357143
0	0.124845	0.329503	0	0.23354	0
0	0.0307453	0.364907	0	0.158075	0.108075
0	0.100932	0.438199	0.0785714	0.21646	0
0.276398	0	0.24472	0.00745342	0.127329	0
0	0.109317	0.226398	0	0.123913	0.117391
0	0.241304	0.213043	0.240062	0.10559	0.112422
0.0891304	0	0.208385	0.0481366	0.252174	0
0.247516	0.101553	0.221429	0.113665	0.132298	0
0	0.125155	0.239752	0	0.117081	0.0406832
0	0.168012	0.220497	0.0456522	0.140683	0.138509
0	0.0956522	0.269255	0	0.245963	0.0667702
0	0.137888	0.203727	0	0.12795	0.118634
0.12236	0.241925	0.13913	0.102795	0.12795	0.136646
0.0406832	0.117702	0.200311	0	0.111801	0
0	0.158075	0.37236	0.133851	0.266149	0.0680124
0.260559	0.204969	0.445031	0.213665	0.12205	0.0670807
0.00900621	0.097205	0.353727	0	0.227329	0.134161
0	0.113354	0.245031	0.0993789	0.128261	0
0	0.14472	0.280745	0	0.231366	0.130745
0.224845	0.12205	0.247516	0	0.10528	0.113975
0.0217391	0.112112	0.344099	0.112422	0.118634	0.00621118
0	0.0618012	0.357453	0.0981366	0.112422	0
0.0996894	0	0.35528	0	0.10528	0
0	0	0.131677	0	0.235404	0
0	0.0667702	0.41677	0.25528	0.104658	0.0282609
0	0	0.324845	0.299068	0.130745	0.13323
0.122671	0.142857	0.308075	0.217081	0.107764	0
0.0636646	0	0.32205	0.0869565	0.268012	0.0571429
0.124845	0.117391	0.353416	0.13354	0.181988	0
0.121739	0	0.317391	0.0232919	0.163354	0
0.112112	0.259627	0.328261	0	0.12236	0.0282609
0	0.117081	0.356211	0	0.101553	0.0801242
0	0	0.298447	0.113043	0	0.103106
0.0450311	0	0.319565	0.114286	0.0425466	0.163043
0.0611801	0	0.319565	0.0391304	0	0.138509
0.231056	0	0.33354	0	0.0708075	0.139752
0	0.369255	0.212422	0.0708075	0	0
0.0987578	0	0.348447	0	0	0
0.0357143	0.00559006	0.237267	0.122981	0	0
0	0	0.279503	0.0869565	0	0
0	0	0.240062	0	0	0.112422
0.220497	0	0.230745	0	0.130435	0.0295031
0.10559	0.214907	0.232609	0	0.00310559	0
0	0	0.343168	0.134161	0.0909938	0.115217
0.277019	0	0.465217	0.135714	0	0.106522
0	0.23882	0.424534	0	0.131366	0
0.126708	0	0.22236	0.136957	0	0.113665
0	0.143168	0.356522	0	0	0.140683
0	0	0.221429	0	0	0.131056
0.217702	0	0.32205	0	0.0354037	0.13323
0.237888	0	0.126708	0	0	0.0478261
0.103727	0	0.297826	0.135404	0.187888	0
0	0.101863	0.363043	0.13354	0	0.13913
0.109317	0.138509	0.295342	0	0	0.0416149
0.206522	0.110559	0.215528	0.235714	0	0.102484
0	0	0.168323	0.123913	0.138199	0.123602
0.226087	0	0.363043	0.119876	0.135093	0.0773292
0.110248	0.10528	0.372981	0.111801	0.26087	0
0	0.00496894	0.118634	0.092236	0	0
0	0	0.200932	0	0.00807453	0
0	0	0.102174	0	0	0
0.11118	0.104348	0.334783	0.240373	0	0
0	0	0.12764	0	0.11677	0
0	0.13882	0.363354	0	0.100311	0.185093
0	0.110248	0.332609	0	0	0.125776
0.250311	0.132609	0.241615	0.115839	0.140683	0.0052795
0	0	0.35528	0	0.140683	0
0.281677	0	0.180124	0.129503	0.143789	0.0993789
0	0.052795	0.227019	0	0.236957	0.123913
0	0.180435	0.457453	0	0.125155	0.00434783
0	0	0.109006	0.0279503	0	0
0	0.128882	0.330435	0.0540373	0.262112	0
0.235404	0.0869565	0.109006	0	0.175776	0.109317
0	0	0.317702	0	0.106211	0.0257764
0.0164596	0.212422	0.179814	0	0.125466	0.00590062
0	0.114907	0.409317	0	0.0857143	0.363665
0	0	0.261801	0	0.222671	0.123292
0	0	0.313665	0	0.0984472	0.113665
0	0.0416149	0.428571	0	0.104348	0.0304348
0	0.109006	0.237578	0	0.13354	0.057764
0.0400621	0.0282609	0.232609	0	0.127019	0
0.0953416	0	0.347516	0	0.192857	0
0	0.107143	0.327019	0.0962733	0.180124	0
0	0	0.331366	0	0.137888	0
0	0	0.35528	0	0.113354	0.143478
0.0754658	0.132609	0.229814	0	0.187888	0.173602
0.133851	0	0.206522	0	0.204348	0
0.0509317	0	0.208696	0	0	0.0524845
0	0	0.332609	0	0.10528	0.0618012
0	0.184161	0.267391	0.0201863	0	0
0	0	0.287578	0	0.0496894	0
0.0937888	0	0.31087	0	0.126708	0
0.0263975	0.131056	0.21087	0	0.209317	0
0	0.0493789	0.307764	0.125776	0.248758	0.100621
0.0531056	0.0204969	0.324534	0.0937888	0.123292	0
0	0	0.212733	0	0.10528	0.107453
0.182609	0.0385093	0.321118	0	0.12795	0
0	0.0375776	0.370497	0	0.227019	0
0.143168	0	0.218944	0.128571	0.115528	0
0.241925	0.0177019	0.213354	0.0981366	0.103106	0
0.11677	0.0981366	0.24472	0	0.131056	0.0167702
0.112733	0	0.318944	0.0872671	0.0860248	0
0	0	0.358696	0.118012	0.11118	0.0378882
0	0.123913	0.42795	0.0357143	0.134472	0
0	0	0.453106	0.220186	0.0903727	0
0.0509317	0.120807	0.226398	0	0.112112	0
0.122671	0.119876	0.248758	0	0.111801	0
0	0	0.48882	0	0.137578	0.113043
0	0	0.432298	0.20528	0.139752	0
0.0987578	0	0.309006	0	0.277019	0.245963
0.0956522	0	0.384161	0.13354	0.112422	0
0.028882	0	0.376087	0	0.211801	0
0.0322981	0.140994	0.424224	0.136646	0.142236	0.018323
0	0	0.354969	0	0.12795	0.161491
0	0	0.299689	0	0.166149	0.0385093
0	0	0.340062	0	0.0947205	0.153106
0	0	0.331677	0	0.12205	0
0	0	0.377019	0	0.270807	0.142547
0.0142857	0	0.249379	0	0.198137	0.128882
0	0.0906832	0.218012	0	0.105901	0.0841615
0.139752	0	0.357143	0	0.137267	0.113043
0	0	0.428261	0.11118	0.119255	0.0465839
0.170186	0	0.24472	0	0.0925466	0.127019
0	0.0406832	0.317081	0	0.107143	0
0	0	0.227019	0.237267	0.111801	0.107143
0	0.114596	0.556832	0	0.131366	0
0	0	0.0872671	0	0.100621	0
0.0919255	0.121429	0.232298	0.350932	0.271739	0
0	0	0.4	0	0	0
0.103416	0	0.324224	0	0.0987578	0.0919255
0.140994	0.138509	0.303106	0.190373	0	0
0	0.0295031	0.313975	0.12795	0.215528	0.264907
0	0	0.214286	0.143478	0	0
0	0	0.272981	0.23323	0	0.00931677
0.142236	0	0.358696	0.00652174	0.248447	0.0748447
0	0	0.359006	0.118944	0	0.101242
0	0.00372671	0.219255	0	0.140994	0.136646
0	0	0.182919	0.204658	0.00900621	0.135404
0	0.102795	0.356522	0.131988	0	0.123602
0.278571	0.101553	0.253416	0.242857	0.000310559	0.121739
0	0	0.349689	0.254969	0	0.116149
0	0	0.297205	0.018323	0.0540373	0
0	0.22236	0.445963	0	0.118012	0
0	0	0.371118	0	0	0
0.126087	0	0.35528	0.121429	0	0
0	0.134161	0.21646	0	0	0.135404
0	0.203416	0.260559	0.135714	0.0186335	0
0	0	0.331056	0	0	0.125776
0	0	0.236646	0.119876	0.0959627	0
0	0	0.146894	0	0	0
0.13354	0.263665	0.492236	0.113665	0	0
0.113354	0	0.342236	0.0338509	0	0
0.021118	0	0.349068	0.111801	0.112733	0.213665
0	0	0.140373	0	0.0838509	0
0.137888	0	0.465217	0.22236	0.124534	0.0897516
0	0.136957	0.318944	0.137578	0	0.116149
0.0984472	0.362422	0.38354	0	0	0
0.135714	0.0978261	0.220807	0.0574534	0.163043	0.232609
0.147516	0.510248	0.218323	0.0484472	0.388199	0
0	0.135093	0.219565	0	0	0.114907
0	0.122671	0.329503	0	0	0
0	0.120497	0.454969	0	0	0.0273292
0	0.11118	0.0975155	0	0.13913	0
0	0.380124	0.322671	0.104037	0	0
0	0.0375776	0.357143	0	0	0.121739
0.136646	0.242857	0.179814	0.136335	0	0
0.123602	0.195652	0.431056	0	0.108696	0
0	0.213975	0.324534	0.286646	0	0.0189441
0.0835404	0.115839	0.295031	0.134783	0.00621118	0
0	0.104037	0.239752	0	0.131056	0.256211
0	0	0.311491	0.248447	0.131677	0
0	0.111801	0.395342	0.126708	0.101553	0.107453
0	0.0993789	0.244099	0	0.113665	0.108385
0	0.0928571	0.297205	0.0298137	0.113043	0
0	0.146584	0.33354	0.135404	0.12764	0
0.246584	0.0978261	0.404348	0.136646	0.36087	0.150932
0	0.0944099	0.332609	0	0.134472	0
0	0.240373	0.308075	0.131366	0.165528	0.0993789
0	0.267391	0.359317	0.112422	0.123292	0
0.115528	0.12764	0.327019	0.151242	0.131988	0
0.0111801	0.236025	0.401242	0	0.161801	0
0.0285714	0.288199	0.321118	0.208385	0.184472	0.115217
0	0	0.312112	0	0.214907	0.132609
0	0	0.333851	0	0.102795	0
0	0	0.220807	0	0.113354	0.120186
0.0748447	0	0.236957	0.0515528	0.27236	0.0770186
0	0.136957	0.343789	0	0.121118	0.168634
0.250311	0	0.381677	0	0.0909938	0
0.131366	0.114907	0.216149	0	0.229193	0.109938
0.0847826	0.119255	0.352174	0	0.11646	0
0.154658	0.130124	0.485093	0.105901	0.104348	0.16118
0	0	0.247826	0	0.245652	0.107764
0.130124	0.113975	0.231366	0.109006	0.107453	0
0	0	0.373292	0	0.100311	0.11118
0.142236	0.23913	0.237267	0	0.141925	0.112112
0	0	0.395342	0.12205	0.112422	0.113975
0	0	0.278571	0.342857	0.370497	0
0	0	0.28323	0	0.104969	0
0	0.230435	0.240373	0	0.199379	0.335404
0.113043	0	0.500311	0	0.114286	0
0.113975	0	0.214596	0.125155	0.101863	0
0.0975155	0.348447	0.360559	0.0680124	0.138199	0.186646
0	0	0.309317	0	0.268634	0
0	0	0.39441	0	0.123602	0
0	0.115839	0.213043	0	0.187578	0.0618012
0	0	0.315528	0	0.124224	0
0	0.10559	0.375466	0.123913	0.230124	0
0.0444099	0.0068323	0.220186	0.0708075	0.11646	0
0.118944	0.109317	0.302795	0.0906832	0.124224	0.117391
0.0145963	0	0.309006	0.11087	0.124224	0
0.00745342	0.0953416	0.222671	0.05	0.379193	0.0947205
0.134472	0.134472	0.32205	0.121118	0.112733	0.101242
0.143789	0.100311	0.300932	0.273292	0.0857143	0
0	0.226708	0.349379	0	0.124224	0
0	0.138509	0.234783	0	0.125466	0
0	0.0779503	0.201242	0	0.328571	0
0.248758	0.126398	0.331988	0	0.109627	0
0.092236	0.49441	0.376398	0.0959627	0.123602	0
0.13882	0.12236	0.326087	0	0.135714	0
0	0.0996894	0.207453	0.130124	0.134472	0.0953416
0	0.227329	0.242236	0.103106	0.129193	0
0	0	0.200621	0.0416149	0.104037	0
0	0.114907	0.362112	0	0.115217	0
0.113665	0.0357143	0.326708	0	0.116149	0
0.0878882	0.168944	0.323292	0.0618012	0.100311	0.118634
0.248447	0.136957	0.504969	0	0.118944	0
0.0167702	0.0891304	0.342236	0	0.254348	0
0.103727	0.0869565	0.257764	0.130124	0.230124	0
0	0	0.300311	0.131988	0.135093	0.337578
0.11087	0.130745	0.321739	0	0.118634	0
0	0.0546584	0.267081	0	0.112733	0
0	0.107453	0.242547	0	0.147516	0
0.113665	0	0.236335	0	0.406832	0.264907
0.0953416	0	0.35559	0	0.138509	0
0	0.140994	0.2	0	0.117391	0
0	0	0.188509	0	0.110248	0
0.120497	0.104658	0.473292	0.108696	0.135714	0
0	0.254037	0.329193	0	0.0810559	0.234161
0.241304	0.375466	0.22205	0.12205	0.267702	0
0	0.148447	0.128261	0	0.132609	0
0	0	0.199379	0	0	0
0	0	0.120186	0	0.0304348	0.0987578
0	0.110559	0.21646	0	0.00931677	0
0.236335	0.197516	0.325776	0	0	0
0.191304	0.0897516	0.354037	0	0	0
0.0496894	0.121118	0.360559	0	0.0375776	0.0950311
0.125776	0	0.344099	0	0.0624224	0.121429
0	0.104348	0.237578	0	0	0.0680124
0	0.130124	0.32764	0	0.0490683	0
0	0.100311	0.157453	0.132919	0	0
0	0.123913	0.268012	0	0.110248	0
0	0	0.220497	0.0354037	0.175776	0
0.200621	0.100621	0.310559	0	0.0819876	0
0	0	0.202795	0	0.0413043	0
0	0	0.36677	0	0	0
0	0.217702	0.385404	0.126087	0	0.0322981
0	0.122981	0.224845	0.280124	0.121429	0
0.0295031	0.116149	0.229814	0.103106	0	0.119876
0	0.121429	0.302484	0.0372671	0.0885093	0.108385
0.0537267	0	0.229193	0	0.133851	0
0	0	0.245963	0.121739	0	0.143168
0.140683	0.11087	0.340683	0	0.042236	0.135093
0	0	0.318012	0	0	0
0.105901	0.0164596	0.076087	0	0	0
0	0	0.320497	0	0	0
0.116149	0	0.357143	0.0332298	0	0.116149
0.138509	0	0.280745	0.0223602	0	0.11087
0	0	0.332609	0.0217391	0.0313665	0
0.0552795	0	0.250621	0.179814	0	0
0	0	0.192547	0.239441	0.142857	0.0950311
0	0.136646	0.244099	0	0.0984472	0.12795
0.108075	0	0.288199	0	0	0
0	0	0.325466	0	0	0
0	0.264286	0.231677	0	0.115839	0
0	0	0.214596	0.184783	0.143168	0.132298
0.0801242	0.217081	0.193168	0.115528	0.11677	0.130745
0	0	0.282298	0.109627	0.0975155	0.0431677
0.136025	0.141304	0.227329	0	0.20528	0
0.0242236	0	0.390062	0.0965839	0.089441	0
0.141925	0.123292	0.243168	0	0.0869565	0.162733
0.257143	0.181677	0.395031	0.142857	0.265217	0
0.106832	0.0403727	0.0953416	0	0.11646	0
0.132919	0.126398	0.354348	0	0.0993789	0
0	0.142236	0.337578	0.0854037	0.264596	0
0	0.134472	0.367391	0	0.107764	0.116149
0.118012	0	0.512733	0.00217391	0.124224	0
0.0276398	0	0.404658	0.00652174	0.117702	0
0.140373	0.0742236	0.241925	0	0.102795	0
0.124845	0.0537267	0.328571	0.168323	0.11677	0
0.120807	0	0.320807	0	0.097205	0.124534
0	0.10559	0.479503	0	0.0779503	0.139752
0	0	0.348447	0.117702	0.100311	0
0	0.0192547	0.222671	0	0.233851	0
0.134783	0	0.328882	0.373913	0.108696	0
0	0.0403727	0.407453	0	0.122981	0
0	0.0459627	0.340683	0	0.245031	0
0.178261	0.110248	0.374845	0	0.193478	0.109938
0.129193	0	0.153727	0.138509	0.143478	0.204658
0.140994	0	0.246894	0.167391	0.118634	0
0	0.0807453	0.456832	0.042236	0.0860248	0
0.126708	0	0.321118	0.228571	0.250621	0.167702
0	0	0.167391	0	0.125776	0.142236
0	0.144099	0.31646	0	0.360559	0
0.122671	0.115217	0.31646	0	0.12795	0
0	0	0.357143	0	0.141304	0
0	0	0.34472	0	0.247516	0
0	0.0968944	0.351553	0	0.118012	0.141925
0.0419255	0	0.373602	0	0.234472	0
0	0.135714	0.291925	0	0.0925466	0
0.124534	0	0.325776	0.120807	0.120807	0.00962733
0.140994	0	0.322981	0	0.124224	0
0	0	0.102795	0	0.139752	0
0	0	0.362422	0	0.128261	0.118012
0	0.0913043	0.251553	0	0.111491	0.136025
0	0.0273292	0.330435	0.140062	0.130745	0
0	0.0139752	0.546273	0.0242236	0.110248	0.0425466
0	0	0.347826	0.113665	0.135404	0
0.130435	0.12795	0.389752	0.11646	0.237888	0
0	0.296894	0.36646	0	0.10528	0.0602484
0	0	0.304969	0.10528	0.134472	0
0	0	0.324534	0.396894	0.130435	0
0	0.222671	0.356211	0	0.109006	0.092236
0.0419255	0.100932	0.391304	0.126708	0.12205	0.134161
0	0	0.249689	0	0.132298	0.124534
0	0.136335	0.450311	0.0388199	0.126087	0
0	0.137578	0.219565	0	0.127019	0.101863
0	0.138509	0.236025	0.28354	0.126087	0.210559
0.112112	0.112733	0.256522	0.257143	0.0198758	0.25
0.104348	0	0.336335	0	0.123602	0.0763975
0.114907	0.0524845	0.364596	0	0.130745	0.3
0	0.0549689	0.335714	0	0.0944099	0.106832
0.25	0.129193	0.25	0	0.213665	0
0.136957	0	0.336335	0	0.0947205	0.0524845
0	0	0.335714	0	0.125155	0
0	0	0.371118	0.109006	0.101863	0.102795
0	0	0.160559	0	0.170497	0.120186
0	0	0.390683	0	0.115528	0.128571
0	0.109938	0.23882	0.138199	0.12205	0
0	0	0.215839	0.0493789	0.110559	0
0.183851	0.280745	0.200621	0	0.128882	0
0.0962733	0	0.222981	0	0.0996894	0
0.227329	0.0807453	0.365217	0.178571	0.104969	0
0.132609	0	0.369565	0	0.214907	0
0	0	0.343478	0.00465839	0.206832	0.12795
0	0.0434783	0.154658	0	0.118012	0
0	0	0.466149	0.252484	0.113665	0
0.12764	0	0.308075	0	0.192236	0
0	0.165528	0.189752	0	0.243478	0
0	0.0916149	0.390994	0.211491	0.23354	0.251553
0	0	0.310559	0.113043	0.116149	0.125776
0	0.132298	0.347516	0.0978261	0.0996894	0.0565217
0.0531056	0	0.297516	0.111491	0.103416	0
0	0	0.257764	0.12764	0.108385	0
0	0.0888199	0.199379	0	0	0
0.00900621	0.174224	0.368944	0.147826	0.121739	0.109938
0.0555901	0	0.296273	0	0.16646	0
0	0	0.226398	0.207453	0	0
0	0	0.322671	0	0	0
0	0	0.377019	0.100932	0	0
0.13913	0	0.256211	0.00962733	0	0
0.0807453	0.11087	0.314286	0	0	0.0996894
0.104658	0.114596	0.329193	0.140683	0.0236025	0.16646
0	0	0.138509	0	0.026087	0
0.143789	0	0.224534	0.137888	0	0
0	0	0.343478	0	0	0
0.214596	0.0276398	0.353416	0.165839	0.123602	0
0.141304	0	0.305901	0.136335	0	0.0329193
0.0515528	0.138509	0.231988	0	0.143478	0
0.0111801	0	0.381056	0	0.127329	0
0.223602	0.234472	0.270807	0.0937888	0	0
0.191925	0.142857	0.238199	0	0.201863	0
0	0.0177019	0.308696	0	0	0
0	0	0.250932	0	0	0.139752
0	0	0.254658	0.137578	0	0
0.131988	0	0.303106	0.11646	0.131677	0
0	0.031677	0.298447	0	0.125466	0
0	0.124224	0.317702	0	0.130124	0
0	0.128882	0.376708	0.140062	0.237888	0.0813665
0	0.0257764	0.33323	0	0	0.143789
0.0375776	0	0.228261	0.136025	0	0.0720497
0	0	0.319565	0.113043	0.13323	0
0.109317	0	0.185714	0	0	0
0	0	0.358696	0	0.0909938	0
0.0599379	0	0.123292	0	0	0
0.127329	0	0.129814	0	0.140062	0
0	0.143478	0.362422	0.0400621	0	0.104969
0.110248	0.0993789	0.118944	0	0.125776	0.137888
0	0	0.218323	0	0	0
0	0	0.557453	0.0795031	0.0543478	0
0.12205	0	0.456522	0	0.126087	0.0565217
0.118944	0.0400621	0.341925	0	0	0
0	0	0.345963	0	0.12205	0.161491
0	0.11677	0.267702	0.113665	0.181677	0
0	0	0.202484	0.0298137	0.128261	0
0	0.111491	0.242547	0	0.136335	0.0161491
0	0.134472	0.37236	0	0.107143	0
0	0	0.213354	0	0.0944099	0.251553
0	0	0.578882	0	0.121739	0
0	0.234783	0.343478	0	0.104348	0
0	0.126087	0.152795	0	0.106832	0
0.115217	0.0158385	0.358075	0.196894	0.118944	0.190062
0.0934783	0	0.314286	0	0.102484	0.111491
0	0.0847826	0.229814	0	0	0
0.113665	0.236646	0.341615	0	0.107453	0.0254658
0	0.135404	0.350932	0.0978261	0.122981	0
0.115528	0	0.328882	0.0512422	0.108075	0
0	0.129193	0.308696	0	0.128261	0
0.113975	0.120497	0.335714	0.103727	0.190373	0.136025
0	0.208696	0.24441	0	0.071118	0
0.129503	0	0.348137	0	0.100932	0
0	0.181677	0.233851	0.130745	0.205901	0.13882
0	0.191615	0.232298	0.0677019	0.236646	0
0	0.124845	0.581677	0.137578	0.21646	0.00714286
0	0.153416	0.232919	0.0639752	0.107143	0.124224
0.0428571	0.12236	0.218634	0.101553	0.112112	0.131366
0.203106	0.120807	0.341615	0	0.138199	0.107143
0.135093	0	0.285404	0	0.106522	0.137267
0.0944099	0.130124	0.458385	0.0282609	0.0854037	0
0.0627329	0.245342	0.223913	0.143789	0.22764	0.230124
0	0	0.487888	0.107143	0.101553	0.135093
0	0	0.262733	0.141925	0.0897516	0
0	0.132919	0.2	0	0.232919	0.0503106
0	0.0142857	0.330124	0	0.113975	0
0	0.0956522	0.334472	0	0.16677	0.117702
0	0.0975155	0.2	0	0.0164596	0.118012
0.118944	0	0.214907	0.243478	0.128882	0
0.130745	0.0568323	0.380435	0.120807	0.109317	0
0	0.0919255	0.325776	0	0.120807	0.138509
0.112733	0	0.211491	0	0.0543478	0
0	0.119255	0.331988	0.0546584	0.116149	0.0375776
0.119876	0.0959627	0.381056	0.117391	0.123292	0
0	0.12764	0.500621	0.0270186	0.126708	0.117081
0	0.224224	0.209317	0	0.128571	0.0928571
0	0.229503	0.329503	0.0326087	0.13913	0.000310559
0.0965839	0.200932	0.176087	0.118323	0.0885093	0
0	0	0.214907	0	0.0885093	0
0	0	0.204969	0.137578	0.222671	0.123602
0.203106	0	0.278882	0.132298	0.347826	0
0	0.298137	0.181988	0.131988	0.225776	0.12764
0.109627	0.122981	0.315217	0.110248	0.0872671	0.125466
0.230435	0	0.364286	0.134783	0.124224	0
0	0.0847826	0.390062	0.129193	0.124845	0.081677
0	0	0.328261	0	0.216149	0
0	0.106522	0.25559	0.138509	0.120497	0
0.135714	0.130745	0.323913	0	0.195031	0
0	0.0251553	0.315839	0.10559	0.21646	0
0	0.115217	0.387888	0.136335	0.252795	0.138199
0.00900621	0.253416	0.123292	0.113975	0.0900621	0.232609
0.267391	0.0807453	0.335404	0.224224	0.241304	0
0.0608696	0.141304	0.363043	0	0.349689	0.109627
0.119876	0.11118	0.241615	0	0.236335	0.136025
0	0.109627	0.367702	0	0.11646	0.125776
0	0.132919	0.357453	0	0.119565	0
0	0	0.363354	0	0.120186	0.118012
0.225466	0.23323	0.23913	0	0.108075	0
0.117391	0.112422	0.223913	0.115528	0.065528	0
0	0.128882	0.319565	0	0.151553	0.240062
0.0285714	0.0695652	0.198447	0.0850932	0.101863	0.0891304
0.121429	0.26087	0.264907	0	0.11646	0.137267
0.142547	0.267391	0.115217	0.0773292	0.199379	0.047205
0	0.134472	0.319876	0	0.0975155	0.0506211
0.106522	0.148447	0.349379	0	0.130745	0.192236
0	0.25528	0.349689	0	0.119565	0.108696
0.130435	0.241925	0.0801242	0.135404	0.0773292	0
0.252795	0	0.36677	0	0.102174	0.195031
0	0.104969	0.195652	0	0.123913	0.125155
0	0.092236	0.26087	0.197516	0.0649068	0
0	0.238199	0.250621	0	0.246273	0
0.179814	0.100932	0.376708	0.277329	0.12795	0
0.235093	0.112112	0.245031	0	0.219876	0
0	0.120807	0.366149	0.113975	0.281056	0.236335
0	0	0.37795	0.241304	0.0832298	0
0.100932	0.026087	0.336335	0.15528	0.13354	0.11677
0	0.0714286	0.223913	0	0.078882	0
0	0	0.318012	0	0.104348	0.117391
0.00217391	0.129193	0.317391	0.00993789	0.142547	0
0.138199	0.135093	0.274845	0	0.240062	0.0310559
0.0173913	0.127329	0.229814	0	0.328261	0
0.13323	0	0.322981	0	0.17236	0
0	0	0.449068	0	0.230124	0
0.0189441	0	0.308385	0	0.23882	0.235714
0	0	0.369565	0.106522	0.108385	0.0618012
0.143478	0.104658	0.396273	0	0	0.115217
0.118323	0.0152174	0.35559	0	0	0
0	0.0419255	0.353416	0.0273292	0	0.116149
0	0	0.227019	0	0	0.00403727
0	0.0254658	0.337888	0	0	0.0956522
0.141304	0	0.309938	0	0	0
0.00652174	0.10528	0.0919255	0	0.121739	0.15528
0.136025	0.108075	0.344099	0	0.126087	0
0.135404	0.225155	0.0925466	0	0.00931677	0.120497
0	0	0.247205	0.00372671	0	0
0.135714	0.0518634	0.192857	0.121118	0	0
0.118944	0.197205	0.203106	0.0453416	0.139752	0.114596
0	0	0.320807	0	0	0
0	0	0.222981	0	0	0.18323
0	0.0192547	0.275466	0	0	0
0.0248447	0	0.140683	0.132609	0	0
0.0276398	0.0518634	0.291925	0.164286	0.134472	0
0.068323	0	0.200311	0	0.215217	0.134472
0	0.235404	0.348137	0	0.0863354	0
0.129814	0.121118	0.320807	0.143789	0.130435	0.105901
0.127329	0	0.346894	0.103727	0.104658	0
0	0.105901	0.237267	0	0	0
0.118323	0	0.318944	0	0	0.104348
0	0.0145963	0.18354	0.108696	0	0
0.0990683	0	0.399689	0	0	0
0.000310559	0	0.31646	0	0	0
0	0	0.28913	0.0267081	0.118634	0
0	0.13323	0.21118	0	0	0
0	0.0158385	0.520186	0.111801	0	0
0.132298	0	0.451242	0	0	0
0	0	0.470807	0	0.00403727	0
0.137578	0	0.21646	0	0	0.0652174
0	0	0.293168	0.0192547	0.12764	0
0.239441	0	0.262112	0	0.026087	0
0	0.0891304	0.247826	0.0913043	0	0.271429
0	0.131366	0.209627	0	0.138199	0
0	0.192547	0.356832	0	0.123913	0.0959627
0	0	0.335404	0.118323	0.143789	0.11118
0	0	0.346894	0.0819876	0.222981	0.092236
0	0.20559	0.297516	0	0	0.104969
0	0.0652174	0.334783	0	0.103106	0
0	0	0.429503	0	0.114286	0.140062
0	0	0.227019	0	0.101863	0.0282609
0	0	0.473602	0.0981366	0	0.151242
0	0	0.45559	0	0.118012	0
0.139441	0	0.129814	0	0.109006	0
0	0	0.31118	0	0.106832	0.278882
0	0.0844721	0.360248	0.101863	0.128571	0.130745
0.132919	0	0.218944	0	0.151242	0.101553
0.124534	0	0.326708	0	0.0937888	0.0745342
0	0.130435	0.188509	0	0.120807	0.0397516
0.110559	0.221429	0.245031	0	0.265217	0
0.177329	0.129193	0.356832	0	0.113354	0
0.108696	0.0742236	0.359627	0	0.381366	0
0.0602484	0	0.118944	0	0.11087	0
0	0.129503	0.509317	0.141925	0.12236	0
0	0.314907	0.354037	0	0.0869565	0
0.326708	0	0.0944099	0.0909938	0.119255	0
0.226708	0	0.253727	0.110248	0.132298	0
0	0	0.346273	0	0.225155	0.0518634
0.0406832	0	0.246273	0.0456522	0.100311	0.128261
0.273292	0	0.359938	0	0.10559	0
0	0.139441	0.132919	0	0.134161	0
0	0	0.348447	0	0.12236	0
0.135404	0.129814	0.229814	0.0959627	0.108696	0.118012
0.137267	0.11646	0.303106	0	0.282919	0
0.11677	0	0.332609	0	0.111491	0.222671
0.219876	0.219876	0.329503	0.115839	0.0677019	0
0	0.261801	0.336025	0	0.344099	0.417702
0.0503106	0	0.339441	0.00590062	0.117391	0
0	0	0.331056	0	0.0854037	0
0	0.0978261	0.431988	0	0.250311	0
0	0.242547	0.304969	0.11118	0.118944	0.0478261
0.0242236	0.0978261	0.330435	0.118012	0.0978261	0
0	0	0.302484	0.104348	0.13354	0
0	0	0.338509	0	0.326398	0.153727
0	0	0.270807	0.108075	0.267702	0.100621
0	0	0.251242	0	0.247516	0
0	0.0111801	0.211801	0	0.0627329	0
0.138199	0	0.218323	0	0.109627	0
0.0515528	0	0.352795	0	0.0981366	0
0.131366	0.253416	0.49441	0	0.119876	0.013354
0.141615	0.143478	0.46677	0.1	0.178882	0.0987578
0	0.0732919	0.373913	0	0.100621	0.124224
0	0	0.313665	0.1	0.213975	0.179503
0	0.119255	0.322981	0	0.0965839	0.063354
0.0198758	0.0363354	0.290062	0	0.126087	0
0	0	0.436335	0.0562112	0.121739	0
0	0.129814	0.230435	0.0521739	0.115839	0
0.120807	0.105901	0.248137	0.124534	0.109627	0
0.27795	0	0.326708	0	0.0745342	0.0944099
0	0.103727	0.212112	0.264286	0.113354	0
0	0	0.25528	0	0.119876	0.129814
0.138199	0	0.385093	0	0.120497	0
0	0.119565	0.187888	0	0.106522	0.0456522
0.100932	0	0.202484	0.0161491	0.128882	0.107764
0	0	0.323913	0	0.117391	0.249689
0.0754658	0	0.327329	0	0.129814	0.137267
0	0	0.395342	0	0.0950311	0
0.379503	0	0.262112	0.0602484	0.162112	0.212112
0.143478	0.143789	0.222981	0	0.215528	0.129193
0	0	0.348758	0.123292	0.135093	0
0	0.118944	0.46646	0.123292	0.379193	0.113043
0.00776398	0	0.431366	0	0.240994	0
0	0	0.496894	0	0.11118	0.112733
0.114907	0	0.336025	0	0.234783	0
0	0.123602	0.32764	0	0.139752	0
0	0.112112	0.32236	0	0.120497	0
0.102174	0	0.306832	0.134472	0.133851	0.11677
0.436957	0	0.40528	0	0.221739	0
0	0.0372671	0.194099	0	0.106832	0
0	0.140062	0.318944	0	0.111801	0
0	0	0.313975	0.0375776	0.112422	0
0	0	0.251553	0.329193	0.124224	0
0.127019	0.193168	0.328882	0.235093	0.127329	0.214907
0.22795	0.179193	0.322671	0.145963	0.223602	0
0.130435	0	0.44472	0.0763975	0.121429	0.23323
0.0204969	0	0.249379	0	0.150932	0
0	0.0267081	0.216149	0.140994	0.208385	0
0.0854037	0	0.195342	0.225155	0.221429	0.0276398
0.108075	0	0.206211	0.127019	0.12795	0
0	0.183851	0.351863	0	0.0937888	0
0	0.232919	0.226087	0	0.129814	0
0.0916149	0	0.25559	0.00652174	0.100932	0
0.331366	0.22795	0.119565	0.178571	0.110248	0.00310559
0	0.236335	0.225776	0	0.126398	0
0.112422	0.104348	0.36118	0	0.236335	0
0	0	0.456522	0.140062	0.109627	0.141304
0	0.0770186	0.373913	0.0925466	0.115528	0
0.127329	0.112733	0.234783	0.131677	0.292236	0.00559006
0	0.0925466	0.332298	0	0.113975	0.136646
0.026087	0.123602	0.489752	0	0.136957	0.124534
0.104658	0.278261	0.246273	0.0670807	0.240994	0.142236
0	0	0.26677	0	0.116149	0.10528
0.0204969	0.119876	0.215217	0	0.235404	0
0.242857	0.268634	0.379814	0.188199	0.188509	0
0	0.33323	0.278571	0	0.31118	0.092236
0.107143	0.143168	0.240062	0.104037	0.225776	0.114907
0	0.0732919	0.224224	0	0.211801	0
0	0.0934783	0.491304	0	0.105901	0.113975
0.124534	0	0.320807	0	0.102174	0.12236
0.124534	0	0.329503	0	0.231988	0
0	0.125776	0.240683	0	0.131677	0
0	0	0.0888199	0	0	0
0	0.0981366	0.247516	0.127019	0	0
0	0	0.12236	0	0	0
0	0.46677	0.238509	0	0.10528	0.11646
0	0	0.355901	0	0	0.0465839
0.0204969	0.109317	0.318634	0.119876	0.137267	0.122671
0.0357143	0.222981	0.259006	0	0.0692547	0.11087
0.243789	0	0.340373	0.251553	0	0
0.259627	0.113665	0.229193	0	0.0590062	0
0	0.223602	0.307764	0	0	0.114907
0.136335	0.232298	0.340994	0.11087	0.218323	0
0	0.0934783	0.308696	0	0	0
0.16646	0	0.227019	0.138199	0.125155	0.114907
0	0.226708	0.426708	0	0	0.108075
0.126087	0	0.296584	0	0	0
0	0	0.323913	0	0	0
0.117391	0.112112	0.223292	0.0236025	0.142857	0
0.129193	0.128882	0.245652	0.0267081	0.112733	0.135714
0	0	0.306211	0	0.136025	0
0.24441	0.11118	0.385093	0	0.125155	0.135714
0	0.102174	0.306522	0	0.118634	0
0	0	0.349068	0.202484	0	0.0254658
0	0.234472	0.358075	0.130745	0	0
0.140062	0.0673913	0.235093	0	0	0.132609
0.106211	0.112422	0.339752	0.323913	0.0652174	0
0.157453	0	0.438509	0	0.123602	0
0.0273292	0.112733	0.310248	0.13913	0.119565	0
0.11118	0	0.240683	0.109006	0	0.102174
0.0611801	0	0.482298	0	0.126398	0
0	0.101242	0.0968944	0.0385093	0	0
0	0	0.343168	0	0.196273	0
0.112422	0.237888	0.234472	0	0.118634	0.241615
0.25528	0	0.341304	0.0295031	0.271118	0
0	0.0223602	0.329814	0	0.252795	0
0.142236	0.134783	0.213975	0	0.338509	0
0	0	0.456832	0.0996894	0.102174	0.0214286
0	0.239752	0.304969	0.0562112	0.113043	0
0.212733	0	0.105901	0.131988	0.398447	0
0.175466	0	0.325155	0	0.127019	0
0	0.168944	0.253727	0	0.161801	0
0	0	0.330435	0	0.281366	0.159938
0	0	0.336646	0	0.131056	0.116149
0	0.142547	0.360559	0.167081	0.100311	0
0	0	0.259938	0	0.104037	0.00248447
0	0	0.22764	0	0.115217	0.0729814
0.0257764	0	0.350932	0.242236	0.0984472	0.0440994
0.0614907	0.0465839	0.193168	0.128882	0.118634	0.213354
0.0267081	0.118634	0.309938	0.108075	0.115839	0
0.113665	0	0.375466	0	0.386025	0.0531056
0.135404	0	0.469565	0	0.112422	0
0.129503	0.0993789	0.25559	0.158385	0.184472	0
0	0	0.330435	0.0375776	0.227329	0.140994
0.013354	0.214596	0.251242	0	0.138509	0
0.136025	0.113975	0.221739	0	0.117702	0.12236
0.132298	0.104037	0.326398	0.169565	0.0990683	0.103727
0.00962733	0	0.227019	0	0.1	0.112112
0	0.138199	0.371429	0	0.13323	0
0	0.132298	0.292857	0	0.105901	0.0639752
0.199379	0	0.331988	0.113665	0.359627	0.00403727
0	0	0.224534	0.115839	0.165528	0.186646
0.118634	0.110559	0.361491	0	0.1	0
0.131988	0.0944099	0.198137	0.0291925	0.136646	0.112733
0.0888199	0	0.343478	0.0326087	0.132609	0.133851
0	0.130745	0.268944	0	0.126398	0
0.132919	0	0.218012	0.139441	0	0.225155
0	0	0.293789	0.0425466	0.115528	0.134472
0.0844721	0	0.223602	0.0444099	0.107453	0.0251553
0	0.242857	0.229814	0	0.118634	0.108696
0.0173913	0	0.262112	0	0.17236	0.126398
0	0.131988	0.0751553	0.0291925	0.128882	0
0	0	0.354037	0	0.131677	0.11677
0.113665	0.106832	0.3	0.0223602	0.115528	0
0	0	0.346584	0.100621	0.129503	0
0.0546584	0	0.465528	0	0.118012	0.0214286
0	0	0.206832	0	0.103727	0.0614907
0.0863354	0.246273	0.310248	0	0.134783	0
0	0	0.203106	0	0.11118	0
0.211491	0.140373	0.311491	0.0698758	0.202795	0.0226708
0.0142857	0	0.326708	0	0.129503	0.100621
0.105901	0.108075	0.353727	0	0.120807	0
0.130745	0.086646	0.240062	0	0.163665	0
0.118944	0.0645963	0.344099	0	0.183851	0
0	0	0.324845	0.101863	0.337267	0.129503
0	0.081677	0.232919	0	0.0875776
0	0.124845	0.436957	0	0
0.229503	0.0189441	0.253727	0	0.149068
0.129503	0	0.373602	0.137267	0.135404
0	0.00838509	0.309627	0	0.217081
0	0	0.308696	0	0.219565
0	0	0	0	0.13323
0	0	0.24472	0.0906832	0.0987578
0.0701863	0	0.240373	0.120807	0.230435
0	0.117702	0.281677	0.207143	0.126398
0.0142857	0.0114907	0.21087	0.114907	0.104969
0	0	0.328882	0	0.11118
0	0.27205	0.399379	0	0.100621
0	0.259627	0.349068	0	0.0916149
0.013354	0	0.354348	0.0493789	0.264596
0.265528	0	0.295652	0	0.134783
0	0.128261	0.321429	0.097205	0.119876
0	0	0.226087	0	0.102174
0	0	0.229814	0	0.179814
0	0.136335	0.327329	0.108696	0.121118
0.0549689	0.101242	0.310248	0	0.112422
0	0	0	0.0149068	0.113354
0	0	0.231056	0	0.10559
0	0	0.395342	0	0.229814
0.0124224	0	0.254658	0.107764	0.114286
0.0130435	0.0338509	0.302795	0.126398	0.264286
0	0.131677	0.354348	0.103416	0.178882
0	0.131056	0.341304	0	0.241925
0	0.028882	0.361801	0	0.135714
0.113665	0	0.331988	0.0996894	0.126398
0	0	0.187267	0.134783	0.134161
0	0	0.445963	0.0618012	0.089441
0	0.0378882	0.364907	0	0.125466
0	0	0.375776	0.141615	0.132298
0	0	0.398447	0.124534	0.116149
0	0	0.291304	0	0.179503
0	0	0.325155	0.11087	0.120807
0	0.107764	0.208385	0	0.100311
0.25559	0.249068	0.208075	0	0.115217
0	0.132609	0.333851	0.113975	0.118323
0	0.327019	0.128571	0.0270186	0.228571
0	0.126398	0.340994	0.11646	0
0	0.140683	0.212112	0.109006	0.127329
0	0	0.215839	0.0375776	0.181677
0.0145963	0	0.318323	0.217702	0.0953416
0.0903727	0	0.303106	0.120807	0.113354
0	0	0.350932	0	0.113354
0.128882	0.0226708	0.359627	0	0.0978261
0	0.104037	0.374534	0	0.127019
0.139441	0	0.438509	0.226708	0.199689
0.265528	0	0.351863	0.0503106	0.117391
0.010559	0	0.201863	0	0.108075
0.130745	0	0.196894	0	0.0897516
0	0.0136646	0.332919	0	0.173913
0.0459627	0.11677	0.240683	0.110248	0.123913
0.118012	0	0.353727	0.306522	0.0959627
0	0	0.313975	0.390373	0.115839
0	0.216149	0.231988	0	0.05
0	0.228882	0.363665	0.137267	0.140373
0	0	0.221429	0.136335	0
0	0.26646	0.363043	0	0.141304
0	0.0229814	0.440994	0.0214286	0
0	0.12795	0.389752	0	0
0	0.034472	0.221118	0	0
0	0.129814	0.43913	0	0.031677
0	0.0167702	0.256522	0	0.102484
0	0.22236	0.132298	0	0
0.197205	0	0.313354	0.00714286	0
0	0	0.217391	0.114596	0
0.121739	0	0.13354	0	0
0	0	0.307143	0.0978261	0.124224
0	0	0.364907	0	0
0	0	0.327019	0.136646	0.100932
0	0.0608696	0.340373	0.13913	0.118012
0	0.201553	0.273913	0	0
0	0	0.347516	0.252174	0.248758
0.106211	0	0.230124	0	0.123602
0.109317	0.107143	0.181988	0.246894	0
0	0	0.224845	0	0
0	0.136646	0.354658	0.101863	0.127019
0	0.0978261	0.231988	0.0838509	0
0.136646	0.0953416	0.0940994	0.104658	0
0	0	0.340373	0	0.071118
0.0357143	0	0.355901	0	0
0	0.141925	0.359317	0	0
0.0885093	0.0990683	0.23913	0	0.25528
0.0776398	0	0.241615	0	0.140994
0	0.117081	0.274534	0.109627	0.368944
0	0.125776	0.312112	0	0
0	0.123913	0.216149	0.141304	0.128571
0	0.0282609	0.352795	0	0
0	0	0.361491	0.0962733	0.0906832
0	0	0.331677	0	0.139441
0	0	0.299068	0.123292	0.13913
0	0	0.481988	0	0.114286
0	0.015528	0.369876	0.255901	0.128261
0	0	0.367391	0.12764	0.102484
0	0	0.354658	0	0.248758
0	0	0.384161	0	0.117702
0.126398	0	0.367081	0.13354	0.150932
0.118323	0.109627	0.395031	0	0.139752
0	0	0.325155	0	0.18913
0	0	0.226708	0.111491	0.12764
0	0	0.231988	0	0.259938
0.357453	0.127329	0.212112	0	0.0934783
0	0	0.18882	0	0.0916149
0.120497	0	0.218012	0	0.111491
0.209006	0.124534	0.297826	0	0.214596
0.115839	0.214596	0.237888	0	0.117391
0	0.248137	0.315528	0	0.0826087
0	0.115217	0.357453	0	0.112733
0	0	0.467081	0	0.223602
0	0.00962733	0.230745	0	0.231366
0	0.255901	0.23354	0	0.135093
0	0.0667702	0.244099	0	0
0	0.121739	0.641925	0.0878882	0.117702
0	0.139752	0.346273	0.0937888	0.114907
0	0.10559	0.218323	0.00745342	0.229193
0	0.107764	0.23323	0	0.190062
0	0	0.332609	0.126087	0.0987578
0.0624224	0.213975	0.200621	0	0.26118
0.103416	0.142236	0.271739	0.112112	0.0909938
0.142547	0.112422	0.331988	0.0990683	0.113043
0	0.111491	0.310248	0	0.224224
0.281056	0.1	0.184161	0.0251553	0.0978261
0.0776398	0.0940994	0.323292	0	0.106522
0	0.0968944	0.493478	0.248758	0.110248
0.129193	0.0965839	0.206211	0	0.092236
0	0.122981	0.214286	0.0267081	0.117702
0.0801242	0.0987578	0.208075	0	0.117702
0	0.112112	0.331056	0.211801	0.126708
0	0.119255	0.236957	0	0.120497
0	0.0847826	0.286646	0	0.120186
0.0624224	0.137578	0.278571	0	0.123602
0	0.0869565	0.219876	0.114596	0.125155
0.0723602	0	0.203416	0	0.112733
0.112112	0.175776	0.363665	0.101863	0.247516
0	0.136335	0.34472	0	0.115528
0	0.132919	0.358385	0.0767081	0.130435
0.131677	0	0.468944	0	0.140373
0.127019	0.132609	0.335714	0	0.102795
0.141304	0.142236	0.201863	0.0975155	0.0860248
0	0.0767081	0.323602	0	0.219876
0	0.135404	0.371118	0.103416	0.173602
0	0.254348	0.262733	0.112733	0.129814
0	0	0.263354	0.0167702	0.149068
0.0770186	0	0.3	0	0.11677
0	0.125466	0.325466	0.0493789	0.214907
0	0.106832	0.287267	0	0.120497
0	0	0.341304	0.0993789	0.145342
0.10559	0.106522	0.32205	0.129193	0.235093
0.117702	0	0.225155	0	0.481988
0	0	0.37795	0.101242	0.118012
0	0	0.339752	0.248758	0.122671
0	0	0.26118	0	0.109317
0.113975	0	0.341615	0	0.28354
0.0981366	0	0.343478	0	0.11087
0.113665	0	0.243168	0	0.105901
0	0.052795	0.231988	0.113665	0.114907
0	0	0.330435	0.240994	0.25559
0.125155	0.15528	0.318944	0.251242	0.224534
0	0.135093	0.256211	0.127329	0.24472
0	0.252795	0.393789	0.118944	0.135714
0.252174	0.000621118	0.434161	0.120497	0.0953416
0	0.122981	0.203416	0.124534	0.134472
0	0	0.311491	0.139441	0.242236
0	0.140994	0.264596	0	0.116149
0	0	0.348447	0.139752	0.13323
0.127329	0.0586957	0.340373	0	0.118634
0	0.115217	0.301242	0.120186	0.140994
0.142857	0	0.329503	0	0.114286
0	0	0.292857	0	0.277329
0	0	0.26087	0	0.260248
0.11087	0.113665	0.354348	0.0850932	0.26118
0	0.142547	0.318634	0.128571	0.120807
0.123602	0.125155	0.226087	0	0.154348
0.00962733	0	0.240683	0.0158385	0.112422
0	0	0.186646	0	0.0906832
0	0	0.369876	0.193168	0.108075
0.0372671	0	0.350311	0.112422	0
0.118323	0.140373	0.379193	0.22764	0.12795
0	0	0.486957	0	0
0	0.132919	0.245031	0	0
0	0	0.32764	0	0.1
0.112422	0	0.36677	0	0
0	0	0.531677	0	0.131056
0	0.173292	0.364286	0.15559	0.0236025
0.101863	0.143168	0.338509	0	0
0.139441	0.142547	0.374845	0	0.152174
0	0.0673913	0.416149	0	0.115217
0.142857	0	0.331056	0.129193	0
0.13354	0.18882	0.220807	0.115217	0
0	0.0319876	0.364286	0	0
0.127329	0	0.325776	0	0
0.0987578	0	0.230435	0.123602	0
0	0	0.240683	0.13323	0
0.0928571	0	0.359317	0	0
0	0	0.32205	0.126708	0
0	0	0.197205	0	0
0	0.0254658	0.208075	0	0
0	0	0.195652	0	0
0	0.224534	0.469255	0	0
0	0.0152174	0.230435	0	0.143789
0	0.23323	0.303416	0.122671	0
0.237888	0	0.247516	0.206211	0.139441
0	0.140683	0.21677	0.102174	0
0.101863	0	0.241615	0	0.268944
0	0	0.305901	0.13882
0.142547	0	0.312733	0
0	0.0220497	0.290062	0
0.11087	0	0.343168	0
0	0	0.339752	0
0	0	0.471739	0
0.00900621	0	0.290373	0
0.13913	0.105901	0.314596	0.00962733
0	0.12236	0.415839	0.134783
0	0.28882	0.0698758	0
0.100932	0	0.341925	0
0.0900621	0.21646	0.249068	0
0	0	0.33323	0.127329
0.251242	0	0.329193	0.0860248
0	0	0.346273	0
0.106522	0	0.228882	0
0	0.0419255	0.233851	0.0723602
0.135093	0	0.107764	0.0835404
0	0	0.357453	0
0	0	0.449689	0
0.19441	0	0.348447	0.224845
0.135093	0	0.452484	0
0.135404	0	0.22205	0
0	0.0512422	0.363354	0
0.00869565	0.0335404	0.451242	0
0	0.114286	0.28913	0.143168
0.213665	0	0.343789	0
0	0.0198758	0.43913	0
0	0	0.317702	0.143168
0.113665	0.078882	0.188509	0
0	0.140994	0.22236	0
0	0.115217	0.214907	0
0.104658	0	0.320807	0
0.00621118	0.136646	0.198137	0.00217391
0	0.114596	0.231677	0
0	0	0.330745	0
0	0	0.195963	0.081677
0.112733	0	0.111801	0.145652
0	0.135714	0.321429	0
0	0	0.502484	0
0	0	0.0872671	0
0.12795	0.13354	0.371739	0
0	0	0.326398	0
0	0	0.348758	0
0	0.0695652	0.338509	0.118634
0	0	0.376398	0.0254658
0	0.125155	0.234161	0
0	0	0.174845	0.129193
0.065528	0	0.263354	0
0	0.0453416	0.242547	0
0.106211	0.13882	0.237888	0
0.129814	0	0.18882	0.102174
0.0304348	0	0.228261	0
0.25528	0	0.323913	0.119565
0.257143	0	0.141304	0.109938
0.253416	0	0.207143	0
0.130435	0	0.319876	0.0962733
0	0.0341615	0.120186	0
0.125776	0	0.215217	0
0.0447205	0	0.225466	0
0.141925	0	0.331677	0
0	0	0.420807	0
0.13323	0.189441	0.336646	0
0.0378882	0	0.485093	0
0.124845	0	0.354037	0
0.13913	0	0.327019	0
0.108075	0	0.303106	0.119255
0	0	0.349689	0
0	0.205901	0.20528	0
0	0	0.369876	0.136335
0	0.106211	0.325466	0
0	0	0.263975	0
0	0.140683	0.300621	0
0	0.0248447	0.245963	0
0.010559	0.119876	0.190062	0.0444099
0.113354	0	0.424534	0
0	0	0.233851	0
0.12764	0	0.454348	0
0.133851	0	0.293789	0.0108696
0.115528	0.102795	0.259627	0.110559
0	0	0.34472	0
0	0	0.243478	0
0.108696	0	0.227329	0
0.119255	0.120807	0.330435	0
0.0698758	0.132919	0.247826	0
0	0.0599379	0.339752	0.103727
0.141304	0.0968944	0.460248	0.0124224
0	0	0.492547	0.129503
0	0	0.344099	0.103416
0.135714	0	0.330745	0.13323
0.12205	0	0.363975	0
0.114286	0.137578	0.218944	0.0450311
0	0.111801	0.235714	0
0	0.102174	0.316149	0
0.0844721	0.107764	0.325776	0
0.100932	0	0.230435	0.102484
0.119255	0	0.254658	0.089441
0	0	0.442236	0
0	0	0.424845	0
0	0	0.254348	0
0	0.123292	0.225155	0
0	0	0.321739	0.206832
0	0	0.356211	0
0.0925466	0.278261	0.329193	0
0	0	0.313665	0.211491
0.12205	0	0.382919	0.143168
0.0440994	0.113354	0.220807	0.114907
0.118634	0.103416	0.303727	0
0.136025	0	0.332609	0
0	0	0.322981	0
0.0559006	0	0.11087	0
0	0.119255	0.264596	0
0.11646	0	0.357453	0
0.0242236	0	0.446894	0
0	0	0.392236	0
0	0	0.350932	0
0.141304	0.201242	0.318012	0
0	0	0.263043	0.142236
0.128882	0	0.245031	0
0	0	0.436335	0.00559006
0.152484	0	0.250932	0.132609
0.00652174	0.149689	0.38354	0.0226708
0	0.0732919	0.321739	0
0	0.128882	0.0962733	0
0	0.11646	0.37236	0
0	0.162422	0.208696	0.120807
0	0.195963	0.249689	0
0.13882	0.199068	0.253416	0.11087
0	0.127329	0.225466	0
0	0.117391	0.258075	0
0.0257764	0.136025	0.339752	0
0.0220497	0.0164596	0.222671	0.167702
0.13354	0	0.321118	0.124845
0.0198758	0.308696	0.324224	0
0	0.00559006	0.350311	0.101863
0.241925	0	0.325466	0
0	0.27236	0.31646	0.00434783
0	0.137888	0.36087	0
0	0.206522	0.29441	0
0.101863	0.115528	0.188509	0.130745
0	0.117081	0.347826	0.103106
0	0	0.13882	0.124534
0	0.146584	0.469255	0
0.0319876	0	0.120186	0.00310559
0	0.227019	0.241925	0.101242
0	0	0.253727	0
0	0.109627	0.204969	0.171118
0.131677	0.0990683	0.254348	0
0	0	0.220497	0
0.0757764	0.20528	0.304348	0
0	0.19441	0.217081	0.139752
0.0363354	0.123602	0.326087	0.0984472
0.13323	0.12205	0.327019	0.031677
0.12764	0.113665	0.188199	0.104348
0	0	0.36087	0.384783
0	0.113665	0.275155	0.0385093
0	0.103727	0.163975	0
0.173602	0.0664596	0.331056	0.124534
0	0.109627	0.449068	0
0	0.0891304	0.303727	0
0	0.128261	0.260559	0
0	0.0822981	0.384161	0
0.107453	0.107764	0.350311	0
0	0.211801	0.119876	0
0.32205	0.052795	0.178571	0
0	0.146273	0.226398	0
0.242236	0.0813665	0.124224	0
0.109317	0.0965839	0.339441	0
0	0.121429	0.18882	0
0	0.108385	0.37236	0
0.105901	0.154969	0.433851	0
0.140994	0.126708	0.246273	0.0391304
0	0.00993789	0.321429	0
0	0	0.343789	0
0	0.108696	0.251553	0
0	0.209627	0.337888	0
0	0	0.306522	0.10528
0	0.232609	0.316149	0
0	0	0.162733	0
0	0	0.465528	0
0	0.117391	0.281677	0.184161
0	0.128571	0.335093	0
0	0	0.335404	0.0419255
0	0.182298	0.459627	0
0	0.246894	0.26646	0.12795
0	0	0.328571	0.125466
0	0	0.221429	0
0.185404	0.0114907	0.112112	0.0807453
0	0	0.208385	0.239441
0	0	0.224224	0.212422
0	0	0.253727	0
0.139441	0.370186	0.320497	0
0.0956522	0.102484	0.200311	0
0.0723602	0	0.437267	0.11118
0.092236	0.207143	0.254037	0.100311
0.114286	0.11646	0.218944	0
0	0	0.231677	0.112733
0.100932	0.0953416	0.365217	0.124845
0.134161	0.0453416	0.304348	0
0.0872671	0.143168	0.391304	0
0	0.252174	0.173292	0
0	0.135714	0.313975	0
0.25559	0.000931677	0.227329	0
0.00279503	0.118323	0.33323	0.198447
0	0	0.403106	0
0	0.127329	0.214596	0.190373
0.11677	0	0.236335	0.0636646
0.0950311	0	0.215839	0
0.106832	0	0.25	0.0981366
0.113354	0	0.354658	0
0	0	0.240373	0
0	0	0.359317	0.126087
0.124534	0	0.458696	0
0	0.125155	0.0832298	0.129503
0.120497	0.0413043	0.242236	0.121429
0	0.0478261	0.362422	0.367391
0.124224	0	0.13323	0.128882
0	0.0114907	0.376708	0.110248
0.0975155	0.12795	0.307143	0.135404
0	0.0565217	0.317081	0
0	0.00900621	0.339441	0.136025
0	0	0.216149	0.129193
0.135714	0.0326087	0.326087	0
0	0.060559	0.336025	0.0686335
0	0	0.11677	0
0	0	0.369565	0
0	0	0.111491	0
0.0236025	0	0.10528	0.0872671
0	0.106832	0.291925	0
0.143168	0	0.267702	0.129503
0.0164596	0	0.390994	0.157764
0.118944	0	0.319876	0
0	0	0.237578	0
0.0465839	0.108075	0.207764	0.332298
0	0.0465839	0.431988	0.129503
0.143168	0	0.103106	0
0	0	0.363665	0
0.0782609	0	0.306522	0.0975155
0	0	0.271118	0
0.137888	0.0826087	0.335714	0
0	0.0136646	0.219255	0
0	0	0.24472	0
0.052795	0.124224	0.189752	0.182919
0.109627	0.120807	0.334472	0.140994
0	0	0.360248	0
0.0506211	0	0.278261	0.0531056
0	0	0.352484	0
0.135404	0.100311	0.136025	0
0.0416149	0.106522	0.345652	0
0	0	0.37795	0
0	0	0.413043	0
0	0.265839	0.182919	0.13882
0	0	0.230745	0.131366
0	0	0.339752	0
0.121118	0	0.249068	0.105901
0	0	0.1	0
0.142857	0.270807	0.113665	0
0.0397516	0.115217	0.188509	0
0	0.0136646	0.276708	0.0757764
0.240062	0	0.213354	0.0329193
0.11118	0	0.481988	0
0.0459627	0.0130435	0.329193	0
0	0	0.116149	0
0	0	0.302174	0.106832
0.0127329	0	0.265528	0
0.12764	0	0.274224	0.135714
0	0	0.371429	0
0	0	0.33882	0
0.026087	0.0121118	0.273292	0.130745
0	0	0.335714	0.168323
0.0444099	0.125776	0.334472	0.0990683
0.0940994	0	0.268012	0
0	0.245652	0.217702	0
0.105901	0	0.212112	0.231677
0	0	0.224845	0.108075
0	0.0537267	0.325776	0
0	0	0.257143	0.103727
0	0.124224	0.372671	0.103727
0	0	0.357143	0
0.114596	0.119565	0.336335	0
0.0403727	0.137888	0.373602	0
0	0	0.319255	0.137578
0.00465839	0	0.254348	0.0220497
0.163043	0	0.364596	0.108075
0	0.125466	0.348447	0.143789
0.0397516	0	0.236957	0
0	0	0.203416	0
0	0.0322981	0.227019	0.108696
0	0	0.433851	0
0.130745	0	0.174845	0
0	0	0.32236	0
0	0.101553	0.35	0.143168
0.194099	0.100311	0.311491	0
0	0	0.232609	0
0.21118	0	0.331056	0
0.118634	0.0649068	0.330124	0
0.010559	0	0.20559	0
0.118944	0.100932	0.334783	0
0.100932	0.13323	0.271429	0
0	0	0.356832	0.112112
0.141615	0.114286	0.23913	0
0.22205	0.113354	0.249689	0.135093
0.143789	0	0.330435	0.107453
0	0.0897516	0.25	0
0.11118	0	0.0981366	0.0462733
0	0	0.196894	0
0.156522	0.128261	0.332298	0
0	0	0.297516	0
0	0.0881988	0.371118	0.129503
0	0.13354	0.25528	0
0	0	0.370807	0
0	0.0114907	0.252484	0
0.140683	0.143168	0.307764	0
0	0	0.345031	0
0.249689	0	0.265839	0
0.13323	0.102795	0.258696	0
0.158075	0	0.285093	0.140994
0	0.108385	0.357453	0
0	0	0.127329	0
0	0.130435	0.367081	0
0.0490683	0	0.336335	0
0	0	0.440062	0
0	0.0437888	0.243168	0
0	0.143168	0.311801	0.109006
0.110248	0	0.23323	0
0	0.107453	0.127019	0
0.0953416	0	0.445963	0.0891304
0.0602484	0	0.419565	0
0	0	0.0990683	0
0	0.13913	0.381988	0.143478
0	0	0.407143	0.137578
0	0	0.338199	0
0	0	0.302795	0
0.226398	0	0.242547	0.106211
0.123913	0	0.390373	0.0717391
0	0.173913	0.22236	0.110248
0	0.13323	0.38882	0
0	0.143789	0.44441	0.0652174
0	0	0.229814	0
0.0217391	0.118944	0.347516	0.109627
0.0465839	0.113665	0.231366	0
0	0.113354	0.338199	0.0776398
0	0	0.131677	0
0	0.162422	0.218012	0.135093
0	0.143789	0.30559	0.129193
0	0.0310559	0.311801	0
0.112112	0	0.361801	0.131988
0	0	0.157764	0
0.00186335	0.255901	0.235093	0
0	0.0357143	0.3	0
0.113975	0	0.404658	0
0.186025	0.0652174	0.232298	0
0.0965839	0.0478261	0.240994	0.063354
0	0	0.0785714	0.138509
0	0.134472	0.331056	0
0.271429	0	0.319876	0
0.113043	0.00496894	0.315839	0
0	0	0.242236	0
0.173913	0	0.341304	0.0198758
0.247205	0.11118	0.46087	0
0	0	0.219876	0.241304
0	0	0.378261	0.139752
0	0	0.218323	0
0	0.117702	0.370186	0.141615
0	0.0944099	0.31646
0.168323	0.130745	0.240683
0.104348	0.0267081	0.129193
0.0962733	0.109627	0.31677
0	0.252795	0.224224
0	0.0590062	0.473913
0.178261	0.158075	0.381677
0	0.113043	0.199689
0	0.0993789	0.278882
0.0304348	0.0996894	0.291304
0	0.110248	0.11646
0	0.236025	0.456211
0.220186	0.256522	0.311491
0	0.249689	0.315217
0.108696	0.128571	0.390062
0	0.245031	0.420807
0.11118	0.118012	0.326708
0	0.0965839	0.412733
0.109317	0	0.174534
0	0.122671	0.23913
0	0.124845	0.454348
0.121429	0.124224	0.23354
0.119255	0.123913	0.346584
0.026087	0.141925	0.211801
0	0.193478	0.233851
0.0658385	0	0.262733
0.28354	0.114596	0.330435
0.23323	0.243478	0.233851
0.0950311	0.0984472	0.198137
0.112112	0.134472	0.360559
0	0.101553	0.229193
0.00807453	0.0630435	0.309938
0.120497	0.110248	0.249068
0	0.131056	0.228571
0.126087	0.197516	0.324845
0.0913043	0.124534	0.226708
0	0.113354	0.233851
0	0.114286	0.113354
0	0	0.220807
0.127019	0	0.304037
0	0	0.275776
0.0583851	0	0.268323
0.171429	0	0.0130435
0	0	0.240062
0.120186	0.132919	0.402174
0.143789	0.228882	0.469565
0.0801242	0.0981366	0.318323
0.125155	0.00248447	0.235714
0.12236	0.130745	0.334783
0.104037	0	0.189752
0	0.114596	0.198758
0.0937888	0.123913	0.369565
0.18354	0	0.31118
0.107143	0.0813665	0.296273
0.12236	0.108696	0.32764
0	0	0.360248
0.16087	0.105901	0.24472
0	0.123292	0.259317
0	0	0.348137
0	0.252174	0.340683
0	0.11118	0.280435
0.0251553	0.142857	0.381988
0.132298	0	0.314596
0	0.120497	0.242857
0	0.0720497	0.247516
0	0.0437888	0.345031
0.146894	0.164596	0.335714
0	0	0.230124
0	0	0.240683
0.134161	0	0.224845
0.00807453	0	0.220186
0	0	0.358075
0	0.220497	0.208385
0.125466	0.246584	0.473602
0	0.214286	0.141615
0	0.135404	0.359627
0.100621	0.104969	0.25
0.136646	0.10559	0.309006
0.115217	0	0.482609
0	0.181056	0.234161
0.274534	0.11677	0.37764
0.106832	0.140062	0.333851
0.0447205	0	0.258696
0	0.227329	0.352484
0	0	0.209317
0	0.117081	0.359317
0.253727	0.114286	0.114596
0	0.138199	0.347205
0	0.172671	0.26118
0	0.109627	0.228571
0.0226708	0	0.38913
0.0015528	0.102174	0.292857
0.13913	0	0.278571
0	0.0158385	0.327329
0	0.115217	0.304348
0	0.107143	0.218944
0	0.230745	0.298137
0	0	0.463665
0.0990683	0.0642857	0.456522
0	0.12795	0.324224
0.10559	0.100311	0.232919
0	0.345652	0.311491
0.0826087	0.234783	0.347516
0.226087	0.0944099	0.236335
0	0.26087	0.292857
0.129503	0.12795	0.179193
0.237267	0.359006	0.210248
0.111491	0.0975155	0.367391
0.100621	0.110559	0.314286
0	0.180435	0.245652
0.119255	0.113665	0.216149
0	0.118944	0.24472
0	0.108075	0.302174
0	0.121118	0.237578
0.0832298	0.247205	0.350932
0	0.26677	0.335714
0	0.163043	0.33913
0	0	0.342547
0.0571429	0.0142857	0.295652
0	0.0981366	0.215839
0	0.134472	0.169255
0.125466	0.1	0.330435
0	0.160248	0.224224
0	0.0962733	0.21118
0.147205	0.0189441	0.301863
0	0	0.18354
0	0.0900621	0.131056
0.305901	0.111491	0.217391
0	0.136025	0.235404
0.102174	0.114286	0.393478
0.118634	0.119876	0.186957
0.115217	0.218634	0.251553
0.132919	0	0.219255
0	0.230435	0.391615
0	0.118012	0.34441
0	0.101863	0.227329
0	0.0869565	0.454348
0.104969	0.218944	0.31677
0.12795	0.101242	0.336646
0	0.0804348	0.363975
0.0319876	0.135714	0.218944
0	0	0.354037
0.134783	0.13913	0.343789
0	0.214907	0.353106
0	0	0.155901
0.12205	0.111491	0.226398
0	0.0698758	0.403416
0	0.12205	0.490683
0.132919	0	0.292236
0.128571	0	0.357453
0.13354	0	0.299379
0	0.115217	0.209317
0.135093	0	0.299379
0	0.14472	0.232609
0	0.143168	0.387267
0	0.047205	0.346273
0.281056	0.218323	0.267391
0	0.169255	0.324845
0	0.119255	0.339441
0.00124224	0.128261	0.317081
0	0.263354	0.33913
0.215217	0.0956522	0.213665
0	0.113043	0.332298
0	0.0881988	0.226398
0	0.250311	0.355901
0	0.0984472	0.150621
0.253727	0.138509	0.315839
0.113043	0.225776	0.570186
0.20559	0.163975	0.13354
0.0580745	0.278882	0.436335
0	0.102174	0.268012
0	0.126708	0.319255
0	0	0.204037
0.0453416	0.258075	0.402484
0.132609	0.102484	0.336957
0.0313665	0.104348	0.302484
0	0.089441	0.167391
0	0.108385	0.226398
0	0.0996894	0.163975
0.118323	0.208075	0.322981
0.102174	0.213043	0.23882
0	0.101863	0.368944
0	0.125155	0.309006
0	0.149379	0.39441
0	0.0962733	0.256211
0	0.0465839	0.314286
0	0.107453	0.337267
0.138509	0.248137	0.117702
0	0.229193	0.332609
0	0.0888199	0.362422
0	0	0.400621
0	0.21677	0.103727
0.20559	0.261801	0.309627
0	0.110559	0.173913
0	0.128882	0.28913
0	0.250932	0.252484
0.129814	0.230435	0.372981
0.131056	0.0785714	0.29472
0.0015528	0.301863	0.211801
0.0599379	0.107453	0.347826
0	0.13882	0.318634
0	0.114596	0.356832
0	0	0.446894
0	0.134783	0.362422
0	0	0.129193
0	0.145342	0.310559
0	0.104969	0.234472
0.119565	0	0.121118
0.317702	0.358075	0.232919
0	0.130435	0.337888
0.0102484	0.24472	0.24441
0.143168	0.15528	0.359006
0	0.346584	0.316149
0	0	0.349689
0.119565	0.123292	0.254969
0	0	0.369565
0.127019	0.227329	0.346273
0	0.116149	0.418944
0	0	0.302174
0.136025	0.109938	0.254969
0	0.071118	0.37205
0	0.139441	0.302795
0.121739	0.114596	0.304037
0.108385	0.345342	0.484783
0.132919	0	0.248447
0.134472	0.122981	0.438199
0.0186335	0.129814	0.326087
0.0751553	0.124224	0.340994
0	0	0.369565
0	0.117081	0.36677
0	0	0.352484
0	0.1	0.492236
0	0.174845	0.353416
0	0.104658	0.222671
0	0	0.374534
0.018323	0.122981	0.209627
0	0	0.548758
0	0.173602	0.269876
0.0562112	0.243789	0.18354
0	0.121118	0.339441
0	0.102795	0.246273
0.010559	0.111491	0.256211
0.0549689	0.104658	0.365839
0.0304348	0.251553	0.572671
0	0	0.335404
0	0.117391	0.20528
0.147826	0	0.258696
0	0	0.453727
0.128571	0.034472	0.321739
0	0.060559	0.17764
0	0.187888	0.226398
0	0	0.22764
0	0	0.196584
0	0	0.372671
0	0.0763975	0.246584
0.108696	0.24441	0.372671
0.161491	0	0.281988
0	0	0.225776
0.186025	0	0.315217
0	0	0.238509
0.05	0	0.435404
0.122671	0	0.267391
0.0614907	0.113043	0.240062
0.136025	0	0.318634
0.118944	0	0.258385
0.0673913	0	0.21087
0	0	0.299689
0.12205	0.101863	0.245652
0.12795	0	0.34472
0	0	0.298447
0.100621	0.243789	0.21118
0.00807453	0.117702	0.499379
0.0338509	0	0.352484
0	0	0.350621
0	0	0.197516
0.126087	0	0.343478
0.11118	0.0161491	0.185404
0.115839	0	0.251553
0.156832	0.110559	0.20559
0	0.0444099	0.336025
0	0	0.271429
0.109006	0	0.337578
0	0	0.419565
0	0	0.309627
0.0496894	0.0779503	0.134472
0	0	0.202795
0	0.118944	0.382919
0.106211	0.231988	0.340683
0	0	0.137578
0	0.187578	0.37236
0	0.250932	0.363043
0	0	0.351242
0.00186335	0	0.310559
0.0950311	0.111801	0.372671
0.124845	0	0.43913
0.124534	0	0.22795
0.102484	0.0518634	0.435714
0.231056	0.11646	0.34441
0	0.132919	0.232609
0	0.121429	0.212422
0.0257764	0.137578	0.22205
0	0	0.317391
0	0.026087	0.330745
0.0981366	0.138509	0.236335
0.0875776	0	0.515217
0	0.0956522	0.345652
0.118012	0.134161	0.250311
0	0	0.342857
0	0	0.343478
0	0.154658	0.362733
0.10559	0	0.300932
0.125776	0	0.225776
0.112422	0	0.372671
0	0	0.392857
0	0	0.366149
0	0	0.330435
0.113975	0	0.262112
0	0.135404	0.330124
0.0555901	0	0.22764
0	0.0959627	0.332298
0.138509	0	0.225155
0	0	0.176087
0	0.0888199	0.261491
0	0	0.182919
0	0	0.202174
0.1	0.13913	0.250621
0.108075	0	0.348137
0.0568323	0	0.092236
0.0962733	0	0.359938
0	0.113665	0.429193
0	0	0.431677
0.109627	0.123292	0.368634
0	0.0975155	0.182919
0.276087	0.0934783	0.326087
0	0.105901	0.228261
0	0	0.123913
0	0.15559	0.22795
0.310559	0.10559	0.622671
0	0.0695652	0.336335
0.115217	0	0.193789
0.104348	0.113043	0.252174
0	0	0.232609
0	0.13913	0.226087
0	0	0.354969
0	0	0.434472
0.12795	0	0.431677
0	0.131366	0.390062
0.0490683	0.106522	0.476708
0.10559	0	0.186025
0.109317	0	0.380124
0.125776	0	0.428261
0.137888	0	0.107764
0.108075	0	0.178571
0.135404	0	0.223913
0.254037	0	0.262733
0	0	0.219255
0	0	0.468012
0	0	0.363665
0	0.12205	0.13354
0	0.0791925	0.212733
0.0363354	0.111491	0.346894
0	0.113665	0.335714
0	0	0.336335
0.163665	0	0.383851
0.0763975	0.0204969	0.226087
0.115528	0	0.260559
0	0.111491	0.330435
0	0	0.364596
0.130435	0.13323	0.326398
0.10559	0	0.411801
0	0	0.357453
0	0	0.321429
0	0.13323	0.481056
0	0.126708	0.219565
0.11087	0	0.326087
0	0.0425466	0.318944
0.021118	0.138199	0.500932
0	0.145963	0.32795
0	0	0.213043
0.0332298	0.0515528	0.253106
0.0726708	0	0.201863
0.299068	0	0.200621
0.269255	0	0.108385
0	0	0.350621
0	0	0.349379
0	0.128882	0.22764
0.0670807	0.231988	0.214596
0	0	0.313043
0	0.0987578	0.240062
0.210559	0.278261	0.346894
0	0.137267	0.365217
0	0.0670807	0.300311
0	0.103106	0.0888199
0.0608696	0.348137	0.23354
0	0.110559	0.245963
0	0.0614907	0.33354
0	0.108075	0.293168
0	0.0959627	0.468944
0	0	0.235404
0	0.131366	0.335093
0	0	0.12795
0	0.257453	0.220186
0.224845	0.426708	0.31677
0	0.121429	0.327019
0.0931677	0.126087	0.288199
0.123292	0	0.326398
0.361491	0.134472	0.298758
0.197205	0.259317	0.221429
0	0	0.213354
0	0	0.200311
0.128571	0.325155	0.362112
0.252174	0.219255	0.11677
0	0	0.359006
0.129503	0.373292	0.249379
0	0	0.345342
0	0	0.228261
0.143478	0	0.452795
0	0	0.341615
0	0	0.357143
0	0	0.19472
0	0	0.235714
0.103416	0	0.290062
0	0.171739	0.328261
0	0	0.17764
0	0.224534	0.347205
0	0	0.168012
0.113354	0.116149	0.288199
0	0.10559	0.465528
0.137267	0.139752	0.334783
0	0.131988	0.29472
0	0	0.240062
0	0	0.215839
0	0	0.201863
0	0.0245342	0.411801
0	0	0.11118
0	0	0.225776
0.134783	0	0.350621
0.0708075	0.236025	0.446273
0	0.0310559	0.351863
0.00993789	0	0.31118
0	0	0.11118
0.125466	0	0.276087
0	0.106522	0.241304
0.047205	0.331366	0.332919
0.10559	0.236025	0.248758
0.123602	0.359938	0.38323
0	0.134161	0.468944
0.0369565	0.103727	0.431988
0.123602	0	0.387267
0.258075	0.126708	0.238509
0	0.137267	0.213354
0	0.0965839	0.213354
0	0.111491	0.250932
0	0.110559	0.383851
0	0.11118	0.264286
0	0.174224	0.252484
0	0.21087	0.33913
0.118012	0.0503106	0.221739
0.0478261	0.118012	0.206832
0.150932	0.0844721	0.232298
0.13323	0.125155	0.231056
0	0.367702	0.33354
0	0.197826	0.392236
0.107453	0.105901	0.319255
0.116149	0.113354	0.279814
0	0.101863	0.299379
0.0742236	0.126087	0.37236
0.0341615	0.125466	0.355901
0	0.134161	0.421739
0	0	0.312733
0	0.120497	0.311801
0	0	0.245031
0.136957	0.100621	0.27795
0.131677	0.101553	0.238509
0.243478	0.137888	0.230124
0.00776398	0.25528	0.32205
0	0	0.359627
0	0.129193	0.246273
0	0.11087	0.329193
0.0801242	0.119876	0.205901
0.172981	0.0900621	0.335714
0	0	0.38323
0.257453	0.0375776	0.337267
0.109317	0	0.180745
0	0.25559	0.370497
[truncated: 1,072 more rows]

## Sheet: Figure 2P
	Treg_HC(%)			Treg_IA(%)			CD137+Treg(%)			CD137-Treg(%)
	Mean	SD	N	Mean	SD	N	Mean	SD	N	Mean	SD	N
8:1	45.28	5.50064	5	14.92	5.00819	5
4:1	47.48	5.58632	5	16.46	3.26389	5
1:1	53.98	4.51796	5	21.44	7.19951	5
8:1							2.888	2.07258	5	37.7	9.65842	5
4:1							4.524	2.99802	5	43.74	5.79897	5
1:1							7.484	6.18051	5	49.96	6.42635	5

## Sheet: Figure 2R
Control（pg/ml）	AtpTreg/control Ab（pg/ml）	Treg/control Ab（pg/ml）	AtpTreg/IL-17 block（pg/ml）	TNFα/Control Ab（pg/ml）
493	1304	1294	894	1402
284	1097	1325	910	1384
194	1194	935	403	1306

## Sheet: Figure 2S
Control（pg/ml）	AtpTreg/control Ab（pg/ml）	Treg/control Ab（pg/ml）	AtpTreg/IL-17 block（pg/ml）	TNFα/Control Ab（pg/ml）
1046	3743	3025	1936	3753
1734	2842	2832	2042	4104
1542	2942	4021	1632	3195

[truncated: 60 more sheets: Figure 2T, Figure 3C, Figure 3E, Figure 3F, Figure 3G, Figure 3J, Figure 3K, Figure 3L, Figure 4B, Figure 4C, Figure 4D, Figure 4E, Figure 4F, Figure 4G, Figure 4H, Figure 4I, Figure 4J, Figure 5B, Figure 5C, Figure 5D …]
